# Supplementary material for: Spin-Crossover and Slow Magnetic Relaxation Behavior in Hexachlororhenate(IV) Salts of Mn(III) Complexes [Mn(5-Hal-sal2323)]2[ReCl6] (Hal = Cl, Br)
Source: Int J Mol Sci. 2022 Sep 28;23(19):11449. doi: 10.3390/ijms231911449 (PMC9570138; doi:10.3390/ijms231911449)
Supplement: Supplementary file 1 [file ijms-23-11449-s001.zip]

Archive with 1 entries (1 files):
- ijms-1904460-supplementary.pdf
